# Supplementary material for: Assessment of single-vessel cerebral blood velocity by phase contrast fMRI
Source: PLoS Biol. 2021 Sep 9;19(9):e3000923. doi: 10.1371/journal.pbio.3000923 (PMC8454982; doi:10.1371/journal.pbio.3000923)
Supplement: S1 Data — The flow velocity estimates from the 5 ROIs with different TEs (4.2, 4.5, 5.0, and 6.0 ms) and different pump rates (0, 2.3, 4.5, 6.8, and 9 mm/s). The linear fitting is calculated from averaged velocity of venules and arterioles.ROI, region of interest; TE, echo time. (XLSX) [file pbio.3000923.s007.xlsx]

## Sheet: Fig1C
TE	Pump speed (mm/s)	V1	V2	V3	V4	Marker	Fit (V1-V2)	Fit(V3-V4)
4.2ms	0	0.0707641	-0.357819	1.15661	0.612445	0.19176	-0.0713415	0.377154
4.2ms	2.3	1.30613	0.689378	-1.36443	-0.776426	0.22467	1.37814	-1.07928
4.2ms	4.5	2.55729	3.82017	-2.49406	-3.23341	0.169462	2.7646	-2.47239
4.2ms	6.8	5.07145	4.5291	-6.15042	-4.31143	-0.10828	4.21408	-3.92882
4.2ms	9	5.10302	4.98253	-4.23261	-4.05681	-0.477612	5.60054	-5.32193
4.5ms	0	0.946969	-0.940795	1.10539	-0.399447	0.378858	0.61091	-0.121363
4.5ms	2.3	1.95342	1.86613	-1.07989	-1.60314	0.270086	1.77947	-1.23332
4.5ms	4.5	4.15972	3.12564	-3.32492	-2.10577	0.148807	2.89723	-2.29694
4.5ms	6.8	3.87949	5.38197	-4.58544	-3.74266	0.199972	4.06579	-3.4089
4.5ms	9	3.8124	4.88896	-2.45991	-4.87029	0.321567	5.18355	-4.47251
5.0ms	0	0.0668172	-0.116712	0.709882	0.0833514	-0.000138966	0.150339	0.108468
5.0ms	2.3	2.12314	2.36273	-1.56361	-0.964916	-0.069685	1.70758	-1.42667
5.0ms	4.5	3.48481	2.11443	-3.54971	-3.72612	-0.331635	3.19712	-2.89507
5.0ms	6.8	4.49126	4.81699	-3.93099	-5.23735	-0.262089	4.75436	-4.43021
5.0ms	9	6.24761	6.51554	-5.35655	-5.54819	-0.000476905	6.2439	-5.89861
6.0ms	0	1.86264	-0.588131	1.19929	-0.882245	-0.0310904	0.848507	0.521134
6.0ms	2.3	2.08761	2.00647	-0.229106	-0.835949	0.188412	2.26258	-1.0139
6.0ms	4.5	5.47403	3.21201	-2.94079	-2.43646	0.12373	3.61517	-2.48219
6.0ms	6.8	4.41627	5.70585	-2.49975	-4.65534	-0.232085	5.02924	-4.01722
6.0ms	9	5.84503	6.25284	-5.41915	-6.25585	-0.249645	6.38182	-5.48551
