# Supplementary material for: Assessment of single-vessel cerebral blood velocity by phase contrast fMRI
Source: PLoS Biol. 2021 Sep 9;19(9):e3000923. doi: 10.1371/journal.pbio.3000923 (PMC8454982; doi:10.1371/journal.pbio.3000923)
Supplement: S3 Data — Fig 3B: The time courses of evoked bSSFP-BOLD and CBV-fMRI with the block design stimulation paradigm from venules and arterioles. Fig 3C: The averaged time courses of the fractional change for evoked BOLD and CBV signals from venule and arteriole ROIs and the raw data from 3 animals. Fig 3D: The time courses of the evoked CBFv changes from the arteriole and venule ROIs from both arterioles and venules with the block design stimulation paradigm. Fig 3E: The averaged time courses of the evoked CBFv changes from arteriole and venule ROIs with the block design stimulation paradigm and the raw data from 5 animals. Fig 3F: The venules and arterioles ROIs peak signals for BOLD, CBV, and CBFv measurements from different animals. BOLD, blood oxygenation level–dependent; bSSFP, balanced steady-state free precession; CBFv, cerebral blood flow–related velocity; CBV, cerebral blood volume; ROI, region of interest. (XLSX) [file pbio.3000923.s009.xlsx]

## Sheet: Fig3B
Time (s)	BOLD	CBV
0	-2.06469	-0.433244
1	-1.22892	-0.351381
2	-1.14953	-0.772107
3	-1.19433	-0.838793
4	-1.50546	0.539111
5	-0.901919	0.338638
6	-1.16245	-0.242771
7	-0.231443	-0.0122598
8	0.367486	0.000127541
9	-0.11148	-0.405873
10	-0.927245	-0.692298
11	0.750529	-0.607846
12	0.987722	-0.310364
13	1.2375	0.528605
14	0.728566	-0.272986
15	0.128639	-0.665881
16	1.90142	-4.06502
17	2.64042	-5.92577
18	6.134	-6.32644
19	8.8463	-6.71266
20	9.14939	-6.21289
21	8.67071	-6.95384
22	7.58867	-6.83786
23	7.09207	-7.12156
24	6.38746	-6.87619
25	5.87351	-7.65959
26	5.75382	-5.84383
27	5.33529	-4.72971
28	4.09681	-4.0787
29	2.29495	-3.93022
30	1.24611	-3.22153
31	0.505045	-3.27402
32	-0.339265	-3.24109
33	-0.509271	-2.87326
34	0.45639	-2.46261
35	0.00482656	-2.40957
36	-0.93137	-2.35869
37	-0.776588	-2.11521
38	-0.0116096	-2.02807
39	-0.434109	-0.98801
40	-0.180526	-0.767541
41	-0.631508	-1.0995
42	-0.563738	-0.291695
43	-0.797528	-0.400767
44	-0.966672	-0.88042
45	-0.404735	-0.92212
46	0.0935451	-0.449358
47	-0.770054	-0.0123423
48	0.864653	-0.326042
49	-0.218705	-0.535392
50	0.221599	-0.649715
51	0.186048	0.114039
52	-0.495822	-0.372915
53	-0.794473	-0.391664
54	-0.324325	-0.545696
55	-0.144708	-0.804522
56	-0.0692697	-0.609994
57	0.925788	-1.11226
58	-0.12677	-0.445471
59	0.0821605	-0.557879
60	0.882436	-0.637638
61	0.975858	-4.35992
62	2.50726	-5.17173
63	5.15707	-5.15237
64	6.62631	-4.97803
65	6.34483	-5.18271
66	4.21773	-4.89935
67	5.77801	-5.64833
68	5.30517	-5.31203
69	4.11978	-6.20686
70	4.92545	-6.24297
71	3.87534	-5.03805
72	2.72891	-3.84413
73	1.70503	-3.20655
74	-0.535901	-2.74454
75	-0.959355	-3.10204
76	-1.1454	-2.64275
77	-0.885375	-3.07051
78	-0.581129	-2.03662
79	-1.28813	-2.03962
80	-0.32841	-2.0753
81	-0.44997	-1.62894
82	-0.917001	-1.50125
83	-0.791583	-1.0217
84	-0.429888	-1.57283
85	-0.79201	-1.34539
86	-0.00512614	-1.2642
87	-1.08364	-0.86462
88	-0.40076	-0.63349
89	0.242938	-0.579672
90	0.490775	-0.778312
91	0.320634	-0.503014
92	0.414972	-0.656773
93	0.0953599	-0.470602
94	0.537594	-0.434833
95	0.112873	-1.30811
96	0.383008	-0.390032
97	0.100479	-0.689254
98	1.17043	-0.700219
99	0.999736	-0.292872
100	1.40389	-1.29905
101	0.357934	-0.405804
102	0.96801	-0.667439
103	0.913257	-0.706581
104	1.89159	-1.19913
105	0.88969	-1.61275
106	0.0445514	-4.80915
107	2.80887	-5.68592
108	4.73173	-6.26247
109	5.90711	-5.1542
110	5.83712	-4.97329
111	4.31897	-4.67604
112	2.54211	-5.41473
113	1.53863	-6.22736
114	2.56565	-6.14348
115	2.19415	-6.64112
116	2.43751	-4.79809
117	2.31471	-3.52416
118	1.13644	-2.95084
119	-0.207917	-2.85078
120	-1.1768	-3.00235
121	-1.35461	-2.37081
122	-2.11546	-3.43262
123	-2.33369	-2.2653
124	-1.94455	-2.25938
125	-2.08556	-2.16043
126	-1.49447	-1.84389
127	-2.7962	-1.72068
128	-3.01465	-1.35372
129	-1.29933	-1.75954
130	-1.66961	-1.42691
131	-1.53386	-0.602049
132	-1.80365	-0.996305
133	-0.54515	-1.28479
134	-0.930827	-0.771966
135	-1.17603	-0.755098
136	-1.07209	-0.776104
137	0.145643	-0.270711
138	-0.323374	-0.752054
139	-0.34563	-0.777948
140	0.0358605	-1.19797
141	-0.566688	-0.801355
142	0.276308	-0.897961
143	-1.01782	-0.271472
144	-0.53763	-0.938385
145	-1.0333	-1.00126
146	0.699989	-0.527975
147	-0.773267	-1.15718
148	0.113414	-0.560999
149	0.202899	-0.434246
150	-0.582318	-1.07325
151	-0.268854	-4.4142
152	-0.0971046	-5.41991
153	2.61552	-5.15237
154	3.92837	-4.70271
155	4.05235	-4.67721
156	2.02864	-5.14566
157	2.02192	-4.68937
158	1.60624	-5.34619
159	2.22104	-5.87096
160	1.85365	-5.98192
161	2.59564	-4.51774
162	2.31691	-3.72941
163	0.431588	-3.18881
164	-0.18829	-2.82741
165	-1.44189	-2.49156
166	-2.69965	-2.49132
167	-2.77558	-2.10822
168	-2.30126	-1.9918
169	-3.473	-1.47128
170	-3.14176	-1.16603
171	-2.31864	-1.50045
172	-2.96435	-1.10109
173	-3.68042	-0.968838
174	-2.84504	-0.779201
175	-2.45381	-0.757954
176	-2.36283	-0.417881
177	-3.00889	-1.01223
178	-2.37005	-0.483319
179	-2.40666	-0.961563
180	-2.41548	-0.70115
181	-2.03221	-0.390286
182	-0.624594	-0.950816
183	-0.625207	-0.180715
184	-0.385387	-0.209465
185	-0.480407	-0.615448
186	-1.51387	-1.00537
187	-0.504264	-0.719624
188	-1.19644	-1.07079
189	-0.246424	-0.377642
190	-1.1088	-0.336645
191	-0.00436546	-0.784324
192	-0.396214	-0.565368
193	-0.367247	-0.531478
194	-0.662413	-0.610092
195	-0.862537	-1.16802
196	-0.3958	-5.0725
197	0.759357	-5.86681
198	3.02866	-4.35414
199	3.58639	-4.35982
200	3.1084	-4.09331
201	2.18702	-4.60773
202	1.86727	-4.36273
203	0.788956	-5.09786
204	1.72611	-4.8438
205	2.06123	-6.05002
206	2.59356	-4.21418
207	1.17179	-2.89835
208	-0.282514	-2.27706
209	-2.07541	-2.31645
210	-2.28602	-2.25324
211	-3.58756	-1.97841
212	-2.5336	-1.96854
213	-3.44862	-1.8046
214	-2.91197	-1.56859
215	-3.83328	-1.22486
216	-2.87833	-1.875
217	-3.71073	-0.938845
218	-3.2495	-0.727204
219	-2.73405	-0.555008
220	-2.40399	-0.713671
221	-1.71081	-0.92265
222	-1.37613	-0.300584
223	-1.9427	-0.514119
224	-1.2894	-0.140718
225	-1.6148	-0.460481
226	-1.58498	-1.17968
227	-1.18505	-0.0425952
228	-0.868797	0.196739
229	-1.0814	0.00321322
230	-0.798917	-0.348485
231	-0.401322	-0.356074
232	-0.800088	-0.369916
233	-0.885549	-0.35982
234	-1.08154	-0.0328555
235	-1.00196	-0.533633
236	-0.686435	-0.323863
237	-0.930267	0.0597911
238	-1.69197	-0.128046
239	0.0751823	-0.0759418
240	-1.36479	-0.582588
241	-0.598775	-4.51258
242	0.86821	-5.04012
243	3.9022	-4.32708
244	3.82196	-4.05142
245	3.32897	-4.08703
246	2.58155	-4.96938
247	0.828429	-3.63849
248	0.892852	-4.22437
249	0.56466	-4.56458
250	1.91374	-5.25217
251	1.3837	-3.76814
252	0.737866	-2.61323
253	0.24259	-2.18849
254	-1.90302	-2.06436
255	-3.13622	-2.35346
256	-2.92166	-1.41596
257	-3.80027	-1.35285
258	-3.4398	-1.0452
259	-2.95557	-0.617288
260	-3.86995	-0.879234
261	-3.93445	-0.158953
262	-3.07711	-0.517813
263	-3.82491	-0.244725
264	-2.33642	0.0127332
265	-2.33353	-0.12934
266	-2.45715	-0.211466
267	-1.75632	0.432041
268	-1.61464	0.563171
269	-1.7851	0.385597
270	-0.635865	0.504774
271	-0.839625	0.580752
272	-0.649256	0.158156
273	0.119334	0.291154
274	-0.320321	1.26179
275	-0.303457	0.244038
276	-0.205136	0.700411
277	0.424036	0.531455
278	1.32783	0.350731
279	0.170376	0.336427
280	0.360812	0.464484
281	1.0897	0.245279
282	0.62641	0.396842
283	0.925085	0.843154
284	1.88347	0.636814
285	1.33322	-0.0929349
286	0.858663	-3.60975
287	1.73914	-4.38078
288	3.82628	-3.52335
289	6.38482	-3.42347
290	5.39133	-3.27232
291	5.18163	-3.1977
292	4.25376	-3.27567
293	2.72096	-3.77755
294	3.04862	-4.03325
295	2.69608	-4.2189
296	4.59352	-2.80421
297	4.50456	-1.68263
298	1.6003	-1.1917
299	0.584293	-0.932045
300	-0.355039	-0.510911
301	-0.581315	-0.83076
302	-1.47128	-0.952628
303	-1.48764	-0.134766
304	-1.26708	-0.154877
305	-0.780939	0.456611
306	-1.93238	0.0963484
307	-0.860168	-0.0592707
308	-1.28931	0.447362
309	-0.743486	0.245033
310	-1.53391	0.266649
311	-0.954623	0.653428
312	-0.150845	0.726013
313	0.157733	0.64994
314	-0.202423	0.307838
315	0.591236	0.710782
316	0.284447	0.964272
317	-0.492872	0.804794
318	-0.0392496	1.07106
319	0.259588	0.0791613
320	1.08687	1.03232
321	0.600998	1.23888
322	-0.0521876	1.04278
323	0.637824	0.742779
324	1.18546	0.59004
325	1.46871	0.614364
326	0.797808	0.679233
327	0.953329	0.307653
328	0.90892	0.648631
329	0.351482	0.906535
330	0.795987	-0.157185
331	-0.74687	-3.42826
332	0.869756	-4.07286
333	3.8307	-3.84825
334	3.95507	-3.02666
335	4.15296	-2.7568
336	2.34367	-2.52604
337	2.29114	-2.7154
338	2.45223	-3.13352
339	2.04155	-3.74532
340	3.59587	-3.7756
341	3.02707	-2.16962
342	1.93824	-1.13945
343	0.347136	-0.546112
344	-1.72774	-0.791711
345	-1.91498	-0.468214
346	-2.10214	-0.386384
347	-2.62314	-0.5515
348	-2.527	0.361739
349	-2.77013	0.517842
350	-2.0573	0.0989215
351	-3.41297	0.245154
352	-3.08525	1.09568
353	-3.17778	0.601837
354	-2.03461	0.555299
355	-2.07043	0.723176
356	-1.86154	1.06091
357	-1.54561	1.28736
358	-1.78775	1.14037
359	-1.50869	0.916445
360	-0.178968	0.968597
361	-0.687	0.113585
362	-0.978113	1.26129
363	-0.699963	0.459533
364	-0.985848	1.11193
365	-0.694424	1.00334
366	-0.587649	1.07187
367	-1.35463	0.910643
368	-0.538843	0.520568
369	-0.555619	0.846701
370	-1.46255	1.013
371	-1.09546	0.894893
372	-0.931684	0.492701
373	-1.91603	0.915338
374	-1.23747	0.53449
375	-0.87301	0.439455
376	-0.00271685	-3.60172
377	1.59207	-4.4179
378	2.62128	-3.3433
379	3.26122	-2.46664
380	3.94679	-2.43446
381	3.32694	-2.51576
382	1.46434	-2.59008
383	0.449733	-2.30394
384	1.20869	-3.43299
385	0.452981	-3.18756
386	1.85826	-2.14955
387	3.14484	-0.0662982
388	0.731975	-0.800422
389	-1.4936	0.183716
390	-2.24591	-0.243917
391	-2.79509	0.349093
392	-2.4051	0.584273
393	-3.48734	0.701893
394	-3.05416	0.64031
395	-3.74965	1.46254
396	-3.29355	1.30263
397	-2.85161	1.31712
398	-3.44462	1.78068
399	-2.48274	2.03098
400	-2.77118	1.76244
401	-2.47709	1.77366
402	-2.79823	1.89353
403	-2.51528	1.32864
404	-1.74271	2.14201
405	-3.29353	1.98692
406	-1.93806	1.71178
407	-1.99062	1.70399
408	-2.03488	1.82223
409	-2.87351	1.75044
410	-1.59117	1.64834
411	-1.73382	1.37715
412	-1.83459	1.54135
413	-2.20705	1.85996
414	-2.52426	2.61743
415	-2.15666	2.0511
416	-1.64804	1.64025
417	-1.82213	1.38326
418	-1.92163	0.933811
419	-1.19008	1.54183
420	-2.22912	0.990785
421	-1.57211	-2.47313
422	-0.361796	-3.8064
423	2.62301	-3.84757
424	2.32236	-2.99957
425	2.05861	-2.31553
426	0.645939	-1.9186
427	-0.716274	-2.37482
428	-0.663398	-2.63712
429	-0.893974	-2.53835
430	0.649916	-2.71946
431	1.01854	-1.43999
432	-0.704462	-0.334375
433	-0.73373	0.305419
434	-2.51547	0.00398269
435	-3.65216	0.0202717
436	-4.20158	0.510937
437	-5.06224	0.631406
438	-4.71738	0.78517
439	-3.98256	0.521808
440	-4.31328	1.56078
441	-4.65115	1.42752
442	-4.13507	1.45541
443	-4.44639	1.37907
444	-4.93271	1.0894
445	-3.87179	1.38145
446	-4.35995	1.05186
447	-3.49937	1.33821
448	-3.7715	1.86039
449	-3.67039	1.53063
450	-2.94985	1.81434
451	-3.22915	1.90862
452	-3.93187	1.93602
453	-2.32905	1.67719
454	-2.40759	1.07477
455	-2.49378	0.958108
456	-1.31339	1.37277
457	-2.14033	1.58279
458	-1.49861	1.35393
459	-2.83715	1.08502
460	-2.71357	1.1109
461	-2.01686	1.7283
462	-2.30861	1.29777
463	-1.02013	2.08139
464	-1.25258	1.48351

## Sheet: Fig3C
	BOLD					CBV
Time(s)	Venlues		Arterioles			Venlues		Arterioles
	Mean	SEM	Mean	SEM		Mean	SEM	Mean	SEM
0	0.0158776	0.55231	-0.122699	0.425773		0.38872	0.267016	0.378893	0.0906605
1	0.15209	0.558626	-0.0133534	0.214929		0.368863	0.0741161	0.173642	0.276112
2	1.51895	0.354927	0.966632	0.120225		-0.0394356	0.362054	-3.21328	1.25433
3	4.37033	0.0948875	2.15151	0.337155		-0.0329387	0.444459	-4.36386	1.28943
4	5.90951	0.182817	2.74594	0.408173		-0.231393	0.145423	-4.03959	1.09785
5	6.06238	0.609659	2.72776	0.484644		-0.19235	0.526092	-3.25033	1.01921
6	5.68525	0.810224	2.69285	0.581807		-0.646294	0.178202	-3.24481	0.852605
7	5.41227	0.920163	2.59733	0.630036		-0.530383	0.00481308	-3.91491	0.648698
8	5.17285	0.866381	2.49333	0.67648		-0.599835	0.234135	-4.14889	0.286591
9	5.08962	0.661112	2.49271	0.583286		-0.789594	0.0173102	-4.2402	0.481817
10	5.07773	0.658173	2.59239	0.576914		-0.86069	0.012965	-4.44108	0.413685
11	5.32657	0.748677	2.60003	0.615159		-1.08156	0.18284	-4.9046	0.143237
12	4.97016	0.634652	2.29027	0.540563		-0.872718	0.010211	-2.61303	0.1
13	3.36106	0.592622	1.55263	0.337864		-0.997577	0.0401662	-0.399047	0.357103
14	1.63814	0.640333	0.886592	0.345832		-1.14792	0.24044	-1.19994	0.138576
15	0.920075	0.685322	0.583116	0.401476		-1.41167	0.314769	-2.58342	0.642801
16	0.513914	0.672467	0.366928	0.324286		-0.627616	0.0445377	-2.46257	0.308994
17	0.151707	0.608435	0.187177	0.220678		-0.309351	0.161334	-1.06512	0.0854386
18	-0.0500347	0.496217	0.147244	0.148584		-0.704313	0.0578872	-0.130128	0.250032
19	-0.115108	0.467645	-0.0120242	0.185736		-0.882795	0.0562311	-0.697759	0.154162
20	-0.304425	0.44675	-0.0303801	0.130779		-0.833973	0.120519	-1.55789	0.426556
21	-0.470201	0.382904	-0.114101	0.069402		-0.894717	0.064139	-1.35766	0.380794
22	-0.604028	0.395492	-0.218908	0.0565962		-0.625189	0.0438193	-0.166505	0.0828888
23	-0.796985	0.200034	-0.357496	0.103989		-0.353826	0.187755	0.318103	0.355844
24	-0.6687	0.0893473	-0.3493	0.112659		-0.58474	0.219136	-0.159512	0.41891
25	-0.841282	0.159706	-0.300706	0.206441		-0.592208	0.0618502	-0.896348	0.509448
26	-0.822479	0.15048	-0.262016	0.260933		-0.481546	0.0303695	-0.590143	0.215795
27	-0.811918	0.279872	-0.347796	0.247835		-0.166162	0.165588	0.0836945	0.533313
28	-0.862247	0.291121	-0.365465	0.271568		-0.349689	0.158263	0.681124	0.322307
29	-0.765233	0.39192	-0.2933	0.261125		-0.376551	0.116109	0.29863	0.322412
30	-0.697297	0.433243	-0.433844	0.347952		0.0381583	0.240603	-0.178886	0.338307
31	-0.669931	0.389778	-0.370258	0.325768		-0.237981	0.303459	-0.140571	0.43548
32	-0.543354	0.544477	-0.301406	0.366636		0.224873	0.109951	0.44443	0.238361
33	-0.41612	0.457249	-0.235227	0.321385		0.100692	0.221432	0.709917	0.289918
34	-0.462888	0.548168	-0.216048	0.386557		0.0173323	0.200134	0.378615	0.359873
35	-0.349314	0.550106	-0.140957	0.424048		0.0107254	0.283764	0.0754534	0.48097
36	-0.379225	0.509063	-0.253581	0.347266		0.23667	0.36638	0.162834	0.219051
37	-0.419645	0.48534	-0.228208	0.297714		0.15905	0.0830337	0.52321	0.284758
38	-0.230962	0.383857	-0.0118645	0.270258		0.168006	0.0696973	0.614594	0.194322
39	-0.0979936	-0.0243737	-0.0243737	0.315967		-0.253113	0.26764	0.459183	0.214734
40	-0.191351	0.395961	-0.0429783	0.315967		-0.22893	0.128593	0.127037	0.494958
		BOLD				CBV
Animal	Time (s)	Venlues	Arterioles			Venlues	Arterioles
1	0	-0.447291	-0.659924			0.404613	0.340831
1	1	-0.487576	-0.395498			0.339869	0.360058
1	2	0.655887	0.716235			-0.383559	-4.5999
1	3	4.04582	2.02116			0.313061	-6.23345
1	4	5.84523	2.56344			-0.185431	-5.60765
1	5	6.41511	3.10116			-0.458324	-3.93502
1	6	6.84647	3.10649			-1.08048	-3.95918
1	7	6.83045	3.08626			-0.364174	-5.28074
1	8	6.59573	3.09607			-0.518703	-5.23099
1	9	6.52491	3.10038			-0.488636	-5.16858
1	10	6.12319	3.11326			-0.562956	-5.02011
1	11	6.42109	3.22099			-1.00882	-5.17506
1	12	6.14897	2.75409			-0.7881	-1.21105
1	13	4.31688	1.88345			-1.25557	2.48036
1	14	2.29721	1.26869			-1.24635	0.181352
1	15	1.59571	0.807435			-1.8883	-3.33134
1	16	1.16301	0.753179			-0.171603	-3.76498
1	17	0.59117	0.400465			0.199028	-0.639055
1	18	0.380715	0.374946			-0.831162	1.68136
1	19	0.195845	0.160542			-1.27448	-0.245046
1	20	-0.142231	0.11498			-1.38539	-2.56247
1	21	-0.349024	0.0453061			-0.979417	-2.56472
1	22	-0.566699	-0.199217			-0.721024	0.404473
1	23	-0.837604	-0.246237			0.320221	1.96254
1	24	-0.934346	-0.207302			-0.95797	0.265701
1	25	-1.01802	-0.170361			-0.684915	-1.84657
1	26	-1.13324	-0.213314			-1.00477	-1.65807
1	27	-1.03698	-0.385689			0.184014	0.792642
1	28	-1.27046	-0.497407			-0.858692	1.725
1	29	-1.14726	-0.395309			-0.381981	0.57486
1	30	-1.20572	-0.50673			-0.147848	-0.770324
1	31	-1.29105	-0.34809			-0.231737	-0.545048
1	32	-1.03635	-0.448257			0.721074	0.893252
1	33	-1.14781	-0.392801			0.472641	1.40274
1	34	-0.963785	-0.317546			0.242803	0.577248
1	35	-0.802298	-0.240123			0.156681	0.00292336
1	36	-1.00727	-0.292815			0.63419	0.252676
1	37	-0.845677	-0.18353			0.246525	0.954042
1	38	-0.60683	-0.153527			0.435264	1.19991
1	39	-0.595353	-0.227311			-0.930038	0.879572
1	40	-0.675328	-0.122132			-0.564367	0.19275
1	41	-0.201481	0.128508			0.313375	0.421345
1	42	-0.303928	0.0613403			-0.120247	1.13604
1	43	-0.34335	-0.0941689			1.0146	1.14061
1	44	-0.34967	-0.152597			0.835809	0.446273
						-0.0106941	0.1624
2	0	1.04411	0.821091			0.64779	0.488584
2	1	1.25183	0.836751			0.457476	0.356547
2	2	2.56491	1.39442			0.49468	-1.26565
2	3	5.07934	2.04171			0.238521	-2.13964
2	4	6.09629	2.27501			-0.108951	-2.15771
2	5	5.96937	1.91237			0.466729	-1.88878
2	6	4.78258	1.72688			-0.251001	-2.03502
2	7	4.02423	1.43842			-0.618301	-2.58329
2	8	3.45064	1.23365			-0.406265	-3.32124
2	9	3.53125	1.14201			-0.957383	-3.29419
2	10	3.85395	1.42797			-1.02252	-3.73788
2	11	4.14599	1.44736			-0.935095	-4.62613
2	12	3.58116	1.07149			-0.925237	-3.21402
2	13	2.15986	0.495852			-0.828415	-1.48165
2	14	0.455484	0.212887			-1.33915	-2.02916
2	15	-0.35993	-0.0956652			-1.48813	-2.85226
2	16	-0.856102	-0.435833			-0.811085	-2.12036
2	17	-1.16884	-0.449906			-0.402206	-1.36359
2	18	-1.25102	-0.294037			-0.583001	-0.785842
2	19	-1.08678	-0.307825			-0.630721	-1.07828
2	20	-1.18323	-0.399111			-0.437745	-1.48216
2	21	-1.29743	-0.373392			-0.788228	-1.13492
2	22	-1.28511	-0.347746			-0.62109	-0.534883
2	23	-1.46078	-0.431167			-0.878605	-0.859959
2	24	-0.794943	-0.2887			-0.617261	-0.791028
2	25	-0.775782	-0.206712			-0.607704	-0.930687
2	26	-0.603153	0.0687021			-0.250301	-0.271976
2	27	-0.526349	0.121907			-0.506838	-0.804092
2	28	-0.326468	0.114281			-0.25345	-0.16312
2	29	-0.193699	0.219703			-0.489946	-0.161897
2	30	0.0735714	0.0504538			-0.109442	-0.221474
2	31	0.163846	0.221024			-0.544563	-0.373813
2	32	0.226114	0.321747			-0.133178	-0.0183414
2	33	0.648177	0.463757			-0.306714	0.0735869
2	34	0.450174	0.384372			-0.295537	-0.080575
2	35	0.7418	0.572632			-0.346017	-0.369251
2	36	0.717113	0.499722			-0.328471	-0.101138
2	37	0.594187	0.34969			0.0322786	0.0230361
2	38	0.732025	0.559815			-0.0353203	0.127614
2	39	0.657157	0.51095			-0.182291	0.0342547
2	40	0.593481	0.53956			-0.189805	-0.400777
2	41	0.974795	0.659457			-0.046699	-0.0469387
2	42	0.863431	0.489653			-0.0103812	0.00133656
2	43	0.813985	0.591269			0.0573827	-0.122497
2	44	1.24672	0.794941			0.123912	0.142574
3	0	-0.549191	-0.529264			0.113758	0.307263
3	1	-0.307986	-0.481312			0.309244	-0.195678
3	2	1.33604	0.789242			-0.229427	-3.7743
3	3	3.98584	2.39167			-0.650398	-4.7185
3	4	5.78702	3.39936			-0.399796	-4.35341
3	5	5.80265	3.16974			-0.585454	-3.9272
3	6	5.4267	3.24519			-0.607405	-3.74023
3	7	5.38214	3.26731			-0.608675	-3.88069
3	8	5.47219	3.15027			-0.874536	-3.89443
3	9	5.2127	3.23575			-0.922763	-4.25783
3	10	5.25606	3.23593			-0.996592	-4.56526
3	11	5.41262	3.13176			-1.30077	-4.91261
3	12	5.18036	3.04524			-0.904815	-3.41402
3	13	3.60645	2.2786			-0.908747	-2.19585
3	14	2.16173	1.1782			-0.858267	-1.752
3	15	1.52445	1.03758			-0.858588	-1.56666
3	16	1.23484	0.783438			-0.900161	-1.50237
3	17	1.03279	0.610971			-0.724874	-1.19272
3	18	0.720197	0.360824			-0.698776	-1.28591
3	19	0.545611	0.11121			-0.743183	-0.769953
3	20	0.41219	0.19299			-0.678783	-0.629046
3	21	0.235855	-0.0142175			-0.916506	-0.373334
3	22	0.0397286	-0.109762			-0.533452	-0.369105
3	23	-0.0925669	-0.395084			-0.503096	-0.148272
3	24	-0.27681	-0.551899			-0.178989	0.0467921
3	25	-0.730049	-0.525044			-0.484004	0.0882085
3	26	-0.731046	-0.641436			-0.189562	0.159613
3	27	-0.872424	-0.779606			-0.175662	0.262534
3	28	-0.989814	-0.713269			0.0630753	0.481494
3	29	-0.954739	-0.704295			-0.257727	0.482926
3	30	-0.959748	-0.845256			0.371765	0.45514
3	31	-0.882586	-0.983707			0.0623558	0.497147
3	32	-0.819828	-0.777708			0.0867242	0.45838
3	33	-0.748723	-0.776636			0.13615	0.653424
3	34	-0.875053	-0.714971			0.104731	0.639171
3	35	-0.987442	-0.75538			0.221512	0.592688
3	36	-0.847515	-0.967649			0.404289	0.336964
3	37	-1.00745	-0.850785			0.198346	0.592553
3	38	-0.81808	-0.441882			0.104074	0.516258
3	39	-0.355785	-0.35676			0.352988	0.463722
3	40	-0.492206	-0.546362			0.0673808	0.58914
3	41	-0.657535	-0.691128			0.14482	0.388197
3	42	-0.574942	-0.699108			0.115699	0.513922
3	43	-0.211911	-0.490806			0.316744	0.303901
3	44	-0.388081	-0.395304			0.258449	0.565298

## Sheet: Fig3D
	Venlues	Arterioles
0	-4.33237	-8.28318
4	-4.09278	-7.09469
8	-7.0353	-8.05153
12	-7.41362	-7.0118
16	-6.64124	-7.26792
20	-8.29136	-14.2909
24	-2.54115	-16.4526
28	3.20194	-11.186
32	-0.422327	-12.6601
36	-4.77763	-10.3841
40	-4.03569	-8.09325
44	-3.45581	-7.53683
48	-6.55404	-7.36756
52	-7.30532	-7.7246
56	-10.0497	-6.83314
60	-6.43779	-5.96219
64	-4.40214	-7.38815
68	-6.59075	-5.11777
72	-6.68598	-8.63934
76	-5.48168	-8.58018
80	-5.69591	-8.53729
84	-6.65966	-5.95926
88	-5.91852	-6.53008
92	-5.09808	-5.91909
96	-6.67682	-6.73011
100	-6.19966	-13.8364
104	-2.66891	-12.9838
108	-0.498338	-10.1661
112	-0.308677	-5.92441
116	-2.85604	-4.92389
120	-2.58021	-4.0063
124	-4.26261	-4.22419
128	-4.21065	-3.47576
132	-3.72123	-3.00718
136	-6.48097	-4.87874
140	-3.66321	-4.84544
144	-6.03154	-3.53494
148	-4.06682	-4.73149
152	-2.84647	-5.45327
156	-1.51406	-4.39297
160	-3.5507	-2.99429
164	-4.98621	-2.56553
168	-2.53887	-5.19729
172	-4.44746	-2.78656
176	-1.18641	-2.21214
180	-2.6209	-12.4706
184	2.31092	-8.4193
188	3.11723	-8.45441
192	2.10322	-2.97613
196	-1.26648	-2.4291
200	-1.51373	-4.60007
204	-4.10951	-0.317033
208	-0.6389	-1.46696
212	-3.14265	-4.17024
216	-3.0225	-0.98656
220	-0.143965	-1.3941
224	-0.794878	-1.21541
228	-1.79089	-2.45291
232	-1.50154	-2.19293
236	-3.95707	-1.01106
240	0.729331	-1.28234
244	0.549335	-1.88836
248	0.00834384	-2.24621
252	-1.21888	1.22459
256	-3.11276	-2.3267
260	-0.68295	-9.04711
264	1.05367	-6.68079
268	6.47152	-6.77823
272	4.35461	-2.10726
276	-0.177561	-2.1489
280	1.31453	-0.691339
284	-4.09065	0.31665
288	-1.21574	1.12185
292	2.25649	-0.0582206
296	-0.627284	-2.10768
300	-1.72051	0.133131
304	1.61177	-1.92946
308	-1.35031	0.768762
312	0.273366	-1.54613
316	-1.68532	-2.35651
320	-1.63593	-1.19215
324	-0.905465	-1.38351
328	0.286422	-0.395205
332	-0.277023	1.11468
336	1.50725	-1.72845
340	-1.81302	-5.63534
344	4.612	-5.24199
348	7.54196	-6.59557
352	6.25221	-0.239601
356	2.70126	-2.49764
360	2.05635	-1.45867
364	2.32959	-0.231437
368	1.66685	2.1578
372	0.0237759	2.53471
376	-0.800517	1.08856
380	0.593772	0.338707
384	0.524184	0.34797
388	0.445343	3.17661
392	0.562976	1.95583
396	1.5523	-1.39653
400	2.30891	1.56634
404	3.57368	1.18742
408	2.91141	1.01517
412	1.01093	0.490769
416	0.0965318	-2.0673
420	0.449394	-5.38836
424	6.71675	-5.38562
428	6.27583	-4.54092
432	4.58529	-1.14353
436	0.358424	3.15671
440	2.1415	0.308501
444	-0.705263	3.00872
448	0.939559	1.00119
452	-0.354437	2.72257
456	2.79998	2.99429
460	0.526292	1.61295
464	2.84047	3.41744
468	-0.772453	2.89639
472	2.38136	0.382972
476	0.150453	-1.94049
480	1.86306	-3.27758
484	1.8878	-0.499011
488	1.17836	1.41246
492	2.99232	1.565
496	1.63076	-1.09364
500	3.62739	-5.35705
504	7.60239	-4.99585
508	7.91064	-3.18563
512	6.96224	-0.750305
516	1.27537	1.39664
520	-0.419066	2.93135
524	1.42841	4.2051
528	1.02312	1.87708
532	2.62872	2.42572
536	-0.222479	1.45816
540	1.37698	1.85003
544	1.35817	0.732691
548	1.81099	0.573191
552	-1.58173	2.46495
556	1.182	-1.23984
560	1.4766	0.411003
564	1.11006	-0.603524
568	2.69315	1.61174
572	3.18578	3.33413
576	1.57551	1.32482
580	2.88263	-2.9978
584	4.49486	-3.78731
588	8.895	-2.4571
592	4.5424	-0.313237
596	4.17536	1.67487
600	4.61301	1.87647
604	1.30861	4.35262
608	-0.973304	2.00699
612	1.60344	1.36798
616	-1.0413	3.54992
620	-0.221393	1.06054
624	0.195241	2.38106
628	1.61062	1.73573
632	-0.278357	0.118175
636	-0.289175	1.71564
640	0.404152	1.54886
644	0.401459	-0.169453
648	2.40954	0.501252
652	0.982122	3.36142
656	3.65536	2.55943
660	1.80639	-3.87185
664	7.06673	-4.48529
668	9.3202	-0.479053
672	6.56236	2.23965
676	4.33071	2.23339
680	-1.33284	3.52658
684	1.95611	6.53701
688	1.72001	2.19219
692	1.68418	3.46557
696	1.57577	5.01785
700	3.77654	0.844905
704	1.43353	0.637869
708	2.04081	3.15569
712	2.77882	0.860129
716	1.01315	2.13972
720	3.50991	0.0837193
724	1.05159	-0.174978
728	-0.344252	1.87818
732	0.871499	-0.398524
736	0.74032	4.59536
740	0.0297199	-4.01088
744	7.13807	-2.99247
748	8.0962	-1.60302
752	6.37036	1.05128
756	1.8039	3.66431
760	-0.282053	2.61019
764	-0.118697	5.08757
768	0.313559	2.02136
772	0.731693	2.88304
776	3.36584	0.397006
780	0.682331	2.49983
784	2.92909	-1.2604
788	3.47913	2.36855
792	3.87289	2.4093
796	1.93504	4.4722
800	4.52363	1.93815
804	3.41623	0.025399
808	2.26325	2.29577
812	1.74264	1.49258
816	0.367221	3.35958
820	1.73599	-3.5484
824	7.61721	-1.89022
828	6.90976	-1.56864
832	5.67651	3.80671
836	4.10611	2.99223
840	1.80463	6.42149
844	2.40307	4.98851
848	3.96516	4.10634
852	0.568799	3.83673
856	2.18535	3.01194
860	3.34679	2.90485
864	3.01991	1.59896
868	0.724882	0.990682
872	1.78073	1.16777
876	3.49201	-1.22481
880	4.36664	1.29918
884	1.2743	0.649807
888	2.32688	0.512863
892	0.700628	2.21054
896	1.73087	3.56581
900	0.943567	-2.70003
904	5.31688	-2.4869
908	7.47731	-1.39848
912	5.89242	2.68597
916	1.43631	5.16862
920	2.3241	4.20017
924	-0.061851	5.13726
928	0.661882	3.20441
932	1.49952	2.927
936	1.26306	1.89681
940	2.13964	4.36306
944	1.26684	3.74602
948	1.66014	1.96856
952	0.250888	2.89446
956	3.95358	1.30948

## Sheet: Fig3E
	Venlues		Arterioles
Time(s)	Mean	SEM	Mean	SEM
-4	-0.189786	0.110348	-0.386597	0.0952962
0	-0.109246	0.160917	-0.451726	0.200629
4	1.75186	0.653815	-2.95025	1.14732
8	3.56839	0.867337	-3.0962	1.00529
12	3.3211	0.816926	-3.15968	0.768504
16	1.08898	0.423026	-0.921294	0.292009
20	0.16653	0.168009	-0.199898	0.205003
24	-0.0537734	0.205146	0.157779	0.142346
28	-0.313367	0.0300414	0.105349	0.193837
32	-0.170629	0.0736138	0.0196852	0.110275
36	-0.261827	0.184503	0.0257388	0.13888
40	-0.0473825	0.0794655	0.0495357	0.104268
Animal	Time (s)	Venlues	Arterioles
1	0	-0.22	-1.1
1	4	-0.222606	-0.869262
1	8	-0.9134	-0.812437
1	12	-0.513282	-1.12051
1	16	0.0972621	-0.616531
1	20	-0.107671	-0.946703
1	24	1.35178	-2.85586
1	28	4.85452	-3.98428
1	32	6.03865	-4.82816
1	36	2.75047	-1.53513
1	40	0.690119	-0.794568
1	44	0.3817	-0.311886
1	48	-0.260195	-0.16905
1	52	-0.0956881	-0.176394
1	56	0.161576	0.357839
1	60	-0.0643943	-0.164825
1	64	-0.514187	-0.0382527
1	68	-0.0733373	-0.18427
1	72	0.371526	0.242033
1	76	0.044157	0.166338
1	80	0.0746596	-0.378862
2	0	-0.32	-0.5
2	4	-0.221943	-0.734407
2	8	-0.477217	-0.398229
2	12	-0.0801074	-0.532722
2	16	-0.130162	-0.315097
2	20	-0.0315092	-0.202229
2	24	0.445932	-2.76179
2	28	2.81694	-2.40305
2	32	2.28143	-2.59142
2	36	0.520317	-0.443696
2	40	-0.171302	0.418022
2	44	-0.358825	0.461532
2	48	-0.258272	0.235896
2	52	-0.391307	0.194624
2	56	-0.123503	-0.142096
2	60	-0.326924	-0.186803
2	64	-0.0289983	0.169801
2	68	0.143456	0.341841
2	72	0.396278	-0.026028
2	76	-0.181947	-0.091647
2	80	0.121638	-0.0650679
3	0	-0.18	-0.2
3	4	-0.3063	-0.0716294
3	8	-0.06041	-0.288862
3	12	-0.356066	-0.0363033
3	16	-0.0459419	-0.0754138
3	20	-0.0504203	-0.0922661
3	24	0.684191	-0.515203
3	28	1.39609	-1.33275
3	32	1.8787	-1.41756
3	36	0.489366	-0.853155
3	40	-0.214809	-0.199734
3	44	-0.11358	0.271259
3	48	-0.384294	-0.430041
3	52	-0.0727113	-0.229578
3	56	-0.0666267	-0.0691849
3	60	-0.02613	0.378283
3	64	0.318681	0.0978001
3	68	-0.156714	-0.42959
3	72	0.127315	-0.119415
3	76	-0.124931	0.190814
3	80	-0.0715941	-0.0487071
4	0	-0.1	-1.3
4	4	-0.281639	-1.82573
4	8	-0.146632	-1.80541
4	12	-0.580762	-1.36517
4	16	-0.526117	-0.375956
4	20	-0.677734	-0.934207
4	24	4.05995	-7.19532
4	28	6.2266	-6.58261
4	32	4.38089	-5.13354
4	36	0.925811	-1.62668
4	40	0.340878	-0.440505
4	44	-0.614883	-0.0136739
4	48	-0.275208	0.711229
4	52	-0.293917	0.349143
4	56	-0.92123	0.33449
4	60	0.0212902	0.118268
4	64	0.329221	0.0180892
4	68	-0.233276	-0.471295
4	72	-0.0827535	0.178565
4	76	0.0292692	-0.730608
4	80	0.857479	-1.30788
5	0	-0.31	-0.5
5	4	-0.338988	-0.226897
5	8	-0.213145	-0.270991
5	12	-0.0919237	-0.21998
5	16	-0.343973	-0.549989
5	20	0.321105	-0.0832249
5	24	2.21742	-1.42309
5	28	2.54778	-1.17829
5	32	2.02582	-1.82771
5	36	0.75892	-0.147809
5	40	0.187764	0.017294
5	44	0.436722	0.381661
5	48	-0.388868	0.17871
5	52	0.000476918	-0.0393691
5	56	-0.359351	-0.352354
5	60	0.159245	0.102757
5	64	0.0242789	0.0151814
5	68	0.428546	-0.112677
5	72	0.0194033	0.181064
5	76	0.145301	0.0273892
5	80	-0.417423	-0.000701639

## Sheet: Fig3F
	BOLD_fMRI			CBV_fMRI				CBFv
Animal	Venlues	Arterioles		Animal	Venlues	Arterioles		Animal	Venlues	Arterioles
1	13.0802	4.24597		1	-1.28491	-6.09747		1	6.03865	4.82816
2	7.91633	3.94482		2	-1.1376	-3.80757		2	2.81694	2.76179
3	7.24247	3.16187		3	-1.28087	-4.78325		3	1.8787	1.41756
4	7.02164	1.00919						4	6.2266	7.19532
5	6.3152	3.61187						5	2.54778	1.82771
