# Supplementary material for: Assessment of single-vessel cerebral blood velocity by phase contrast fMRI
Source: PLoS Biol. 2021 Sep 9;19(9):e3000923. doi: 10.1371/journal.pbio.3000923 (PMC8454982; doi:10.1371/journal.pbio.3000923)
Supplement: S4 Data — S2A Fig: The blood flow velocity of 48 arterioles and 22 venules with different TEs (2.75, 3.0, and 3.2 ms). S2B Fig: The blood flow velocity of 38 arterioles and 14 venules with different flip angles (25°, 30°, 35°). TE, echo time. (XLSX) [file pbio.3000923.s010.xlsx]

## Sheet: S2A Fig
TE=2.75			TE=3			TE=3.2
Arteriole Velocity (mm/s)	Venule Velocity (mm/s)		Arteriole Velocity (mm/s)	Venule Velocity (mm/s)		Arteriole Velocity (mm/s)	Venule Velocity (mm/s)
-0.227643	0.0973502		-0.131048	0.0934224		-0.196212	0.197792
-0.21716	0.105737		-0.126813	0.234034		-0.191559	0.173283
-0.122807	0.175978		-0.145872	0.122011		-0.149676	0.127212
-0.180467	0.0134808		-0.099813	0.0081871		-0.175271	0.0574086
0.0064918	0.579598		-0.0823424	0.726599		-0.092282	0.919099
-0.363931	0.0265855		-0.214166	0.01454		-0.256709	-0.00541497
-0.360436	0.0344483		-0.448695	0.0123741		-0.255158	0.0698887
-0.180467	0.465776		-0.250695	0.333321		-0.175271	0.281778
-0.315444	-0.00049724		-0.185578	0.190834		-0.235186	0.16987
-0.204055	0.112027		-0.134754	0.0866458		-0.185742	0.0373981
-0.318502	0.0386416		-0.298342	0.146364		-0.236543	0.136054
-0.049421	0.0538026		-0.139519	0.0808794		-0.117101	0.135983
-0.177846	0.1033		-0.109342	0.126961		-0.174108	0.105768
-0.00748628	-0.015349		-0.0696365	0.0590105		-0.0984868	0.0411211
-0.0651465	-0.0200667		-0.231637	0.0701283		-0.124082	0.0820727
-0.154258	0.108937		-0.225284	0.0784873		-0.163637	0.149378
-0.146395	0.144527		-0.163342	0.0701283		-0.160147	0.243552
-0.416349	0.0606573		-0.366636	0.0987165		-0.279977	0.148154
-0.350826	-0.0232118		-0.371401	0.0240694		-0.250892	0.0259968
-0.379656	0.0883644		-0.193519	0.110515		-0.263689	0.113584
-0.196192	0.246742		-0.272931	0.300422		-0.182252	0.412245
-0.0887348	0.111328		-0.106166	0.13154		-0.134552	0.141173
-0.205365			-0.166519			-0.186323
-0.374414			-0.333284			-0.261363
-0.0640981			-0.0912365			-0.123616
-0.252542			-0.257048			-0.207265
-0.154258			-0.162813			-0.163637
-0.203181			-0.114107			-0.185354
-0.287924			-0.257048			-0.22297
-0.135911			-0.0156364			-0.155493
-0.105334			-0.0526953			-0.14192
-0.0756302			-0.125225			-0.128735
0.0204702			-0.0294012			-0.0860772
-0.398003			-0.399989			-0.271833
-0.21716			-0.179754			-0.191559
-0.164741			0.000245859			-0.168291
-0.0992184			-0.117284			-0.139206
-0.169983			-0.18796			-0.170618
-0.446994			-0.294433			-0.29358
-0.345584			-0.237989			-0.248565
-0.166838			-0.159848			-0.169221
-0.0677674			-0.0843277			-0.125245
-0.16212			-0.233225			-0.167127
0.042311			-0.0871071			-0.0763822
-0.285303			-0.257048			-0.221807
-0.21716			-0.241166			-0.191559
-0.150326			-0.137931			-0.161892
-0.421591			-0.279284			-0.282304

## Sheet: S2B Fig
TE=2.75			TE=3			TE=3.2
Arteriole Velocity (mm/s)	Venule Velocity (mm/s)		Arteriole Velocity (mm/s)	Venule Velocity (mm/s)		Arteriole Velocity (mm/s)	Venule Velocity (mm/s)
-0.0672667	0.0503193		-0.10873	0.0418877		-0.0910952	0.110297
-0.0718395	0.0657618		-0.0516162	0.0371333		-0.0942269	0.0705727
-0.0724843	0.0161866		-0.0592066	0.00268444		-0.0726234	0.00941143
-0.0632718	0.0363795		-0.0572047	0.0346153		-0.0608624	0.0471446
-0.0544277	-0.0158229		-0.0898602	-0.0167693		-0.109408	0.0175857
-0.0610055	0.0519775		-0.0686655	0.0353816		-0.05826	0.064442
-0.0350813	0.0432716		-0.0451936	-0.000526887		-0.0539393	-0.0143816
-0.0334231	0.0340821		-0.0511992	0.0283751		-0.0450977	0.0241544
-0.0210551	0.00715835		-0.0324942	0.00969095		-0.0380286	0.0152503
-0.0552568	0.0200559		-0.0516996	0.0340053		-0.0468493	0.0431095
-0.0318569	0.0377315		-0.0457774	0.0126104		-0.0241615	-0.000806411
-0.0389506	0.0625301		-0.0370192	0.0455729		-0.0270809	0.0395608
-0.0510421	0.017154		-0.0648994	-0.00679236		-0.0730613	0.00323582
-0.0486238	0.0681801		-0.0504485	0.0496137		-0.0288325	0.0605008
-0.0433036			-0.0438798			-0.0279568
-0.0548146			-0.0770733			-0.0547568
-0.0512033			-0.0498646			-0.0521877
-0.0419405			-0.0466267			-0.0313804
-0.0357262			-0.0603744			-0.0603619
-0.0144451			-0.0370192			-0.036423
-0.0176695			-0.0457774			-0.0323358
-0.0196042			-0.0492807			0.0196293
-0.0376608			-0.0317643			-0.0603619
-0.0345977			-0.0228602			-0.0669306
-0.0105759			-0.0119125			-0.0229938
-0.0521303			-0.0504485			-0.0609094
-0.0374996			-0.0268014			-0.0305842
-0.00751268			-0.014102			-0.0117541
-0.0344364			-0.0323483			-0.0329197
-0.000580247			-0.0119125			-0.0107323
-0.0415301			-0.0638777			-0.101233
-0.0357262			-0.0533679			-0.0568587
-0.00799632			0.00595414			-0.000105775
-0.0686151			-0.0632937			-0.0831332
-0.0060617			-0.00348277			-0.00343386
0.0084481			-0.01454			0.0315988
-0.0363711			-0.0340999			-0.012484
-0.0163798			-0.0370192			-0.0183227
