# Supplementary material for: Assessment of single-vessel cerebral blood velocity by phase contrast fMRI
Source: PLoS Biol. 2021 Sep 9;19(9):e3000923. doi: 10.1371/journal.pbio.3000923 (PMC8454982; doi:10.1371/journal.pbio.3000923)
Supplement: S5 Data — The PSD of resting state CBFv dynamics from arteriole and venule voxels from 5 animals. CBFv, cerebral blood flow–related velocity; PC, phase contrast; PSD, power spectrum density. (XLSX) [file pbio.3000923.s011.xlsx]

## Sheet: S4 Fig
	Frequency (Hz)	Arterioles	Venlues
Animal	0	1.003	1.00231
1	0.0025	0.862285	0.859608
1	0.005	0.380338	0.344572
1	0.0075	0.445833	0.365407
1	0.01	0.409819	0.313121
1	0.0125	0.435526	0.471447
1	0.015	0.332229	0.323128
1	0.0175	0.35321	0.312614
1	0.02	0.386494	0.421754
1	0.0225	0.398556	0.332423
1	0.025	0.269547	0.347471
1	0.0275	0.353561	0.266157
1	0.03	0.366117	0.239422
1	0.0325	0.27564	0.326157
1	0.035	0.348639	0.236511
1	0.0375	0.307259	0.275458
1	0.04	0.364722	0.28651
1	0.0425	0.286204	0.346436
1	0.045	0.31988	0.338224
1	0.0475	0.357327	0.372364
1	0.05	0.354176	0.349879
1	0.0525	0.309719	0.266648
1	0.055	0.37659	0.180498
1	0.0575	0.389983	0.237794
1	0.06	0.357866	0.294312
1	0.0625	0.297577	0.268065
1	0.065	0.342945	0.219652
1	0.0675	0.425682	0.299296
1	0.07	0.238297	0.341714
1	0.0725	0.349777	0.342192
1	0.075	0.301019	0.300251
1	0.0775	0.339121	0.370741
1	0.08	0.338913	0.325798
1	0.0825	0.324511	0.272486
1	0.085	0.347999	0.279831
1	0.0875	0.353025	0.3421
1	0.09	0.362688	0.333149
1	0.0925	0.343342	0.306933
1	0.095	0.364148	0.284374
1	0.0975	0.331999	0.2718
1	0.1	0.338056	0.24669
1	0.1025	0.358948	0.285162
1	0.105	0.290978	0.312225
1	0.1075	0.296087	0.360748
1	0.11	0.352623	0.329484
1	0.1125	0.351384	0.281471
1	0.115	0.367131	0.31517
1	0.1175	0.340813	0.247258
1	0.12	0.297938	0.317247
1	0.1225	0.328016	0.31293
1	0.125	0.240634	0.30509
2	0	1.00009	0.999223
2	0.0025	0.855258	0.855892
2	0.005	0.410968	0.364165
2	0.0075	0.362742	0.38129
2	0.01	0.370254	0.334417
2	0.0125	0.439097	0.456451
2	0.015	0.400814	0.434689
2	0.0175	0.358651	0.319058
2	0.02	0.358247	0.341939
2	0.0225	0.364199	0.351903
2	0.025	0.412433	0.440276
2	0.0275	0.354339	0.466211
2	0.03	0.384109	0.405613
2	0.0325	0.261937	0.351844
2	0.035	0.275302	0.387492
2	0.0375	0.368093	0.426663
2	0.04	0.262767	0.422988
2	0.0425	0.217142	0.375221
2	0.045	0.278523	0.392064
2	0.0475	0.324184	0.381906
2	0.05	0.382481	0.283306
2	0.0525	0.380816	0.421712
2	0.055	0.350752	0.319003
2	0.0575	0.31264	0.384692
2	0.06	0.269691	0.407721
2	0.0625	0.280421	0.436565
2	0.065	0.346271	0.407799
2	0.0675	0.285015	0.407801
2	0.07	0.373045	0.369581
2	0.0725	0.374981	0.41492
2	0.075	0.37988	0.373349
2	0.0775	0.378348	0.333969
2	0.08	0.358606	0.302212
2	0.0825	0.280168	0.399113
2	0.085	0.372063	0.36939
2	0.0875	0.424057	0.299856
2	0.09	0.405357	0.359876
2	0.0925	0.369247	0.433497
2	0.095	0.295786	0.407428
2	0.0975	0.344172	0.432828
2	0.1	0.298952	0.385968
2	0.1025	0.326028	0.383031
2	0.105	0.398153	0.425372
2	0.1075	0.421399	0.334011
2	0.11	0.430422	0.342623
2	0.1125	0.391802	0.360811
2	0.115	0.317917	0.40532
2	0.1175	0.322899	0.407098
2	0.12	0.350325	0.369721
2	0.1225	0.325512	0.254354
2	0.125	0.224244	0.282623
3	0	1.00009	0.997521
3	0.0025	0.855258	0.855363
3	0.005	0.410968	0.320022
3	0.0075	0.362742	0.381916
3	0.01	0.370254	0.453868
3	0.0125	0.439097	0.460757
3	0.015	0.400814	0.457949
3	0.0175	0.358651	0.389888
3	0.02	0.358247	0.440073
3	0.0225	0.364199	0.450702
3	0.025	0.412433	0.434656
3	0.0275	0.354339	0.406376
3	0.03	0.384109	0.353545
3	0.0325	0.261937	0.408356
3	0.035	0.275302	0.38761
3	0.0375	0.368093	0.418317
3	0.04	0.262767	0.384223
3	0.0425	0.217142	0.390826
3	0.045	0.278523	0.356585
3	0.0475	0.324184	0.398404
3	0.05	0.382481	0.464135
3	0.0525	0.380816	0.388519
3	0.055	0.350752	0.433515
3	0.0575	0.31264	0.386804
3	0.06	0.269691	0.368656
3	0.0625	0.280421	0.379984
3	0.065	0.346271	0.341087
3	0.0675	0.285015	0.373753
3	0.07	0.373045	0.361638
3	0.0725	0.374981	0.389025
3	0.075	0.37988	0.35861
3	0.0775	0.378348	0.316871
3	0.08	0.358606	0.381432
3	0.0825	0.280168	0.32537
3	0.085	0.372063	0.441383
3	0.0875	0.424057	0.2983
3	0.09	0.405357	0.408506
3	0.0925	0.369247	0.441504
3	0.095	0.295786	0.363669
3	0.0975	0.344172	0.373256
3	0.1	0.298952	0.406059
3	0.1025	0.326028	0.419635
3	0.105	0.398153	0.421624
3	0.1075	0.421399	0.365086
3	0.11	0.430422	0.356707
3	0.1125	0.391802	0.333126
3	0.115	0.317917	0.371365
3	0.1175	0.322899	0.332077
3	0.12	0.350325	0.310712
3	0.1225	0.325512	0.301291
3	0.125	0.224244	0.307346
4	0	1.00162	1.00084
4	0.0025	0.858431	0.857731
4	0.005	0.251981	0.315613
4	0.0075	0.395749	0.389402
4	0.01	0.32609	0.426177
4	0.0125	0.419014	0.385919
4	0.015	0.370542	0.331205
4	0.0175	0.326542	0.360134
4	0.02	0.367164	0.36594
4	0.0225	0.355678	0.371734
4	0.025	0.336439	0.337985
4	0.0275	0.369959	0.30635
4	0.03	0.351982	0.334952
4	0.0325	0.343953	0.353833
4	0.035	0.309679	0.237296
4	0.0375	0.34583	0.289781
4	0.04	0.367731	0.344816
4	0.0425	0.407698	0.36822
4	0.045	0.389729	0.358723
4	0.0475	0.346086	0.361522
4	0.05	0.340717	0.307426
4	0.0525	0.259274	0.334319
4	0.055	0.328077	0.292235
4	0.0575	0.346688	0.315795
4	0.06	0.386376	0.35295
4	0.0625	0.285554	0.292973
4	0.065	0.314058	0.330045
4	0.0675	0.31669	0.321779
4	0.07	0.336299	0.221707
4	0.0725	0.27611	0.348683
4	0.075	0.267734	0.343277
4	0.0775	0.337927	0.290471
4	0.08	0.334042	0.294167
4	0.0825	0.351235	0.305008
4	0.085	0.234534	0.388762
4	0.0875	0.321235	0.353419
4	0.09	0.325839	0.325044
4	0.0925	0.345603	0.288626
4	0.095	0.377458	0.279523
4	0.0975	0.338787	0.265636
4	0.1	0.313374	0.323634
4	0.1025	0.334636	0.286006
4	0.105	0.333697	0.273857
4	0.1075	0.312029	0.312433
4	0.11	0.300333	0.317198
4	0.1125	0.389506	0.301227
4	0.115	0.347493	0.31832
4	0.1175	0.295618	0.273866
4	0.12	0.319045	0.250168
4	0.1225	0.33103	0.362296
4	0.125	0.273842	0.238543
5	0	0.968748	1.00011
5	0.0025	0.827871	0.857729
5	0.005	0.389999	0.398443
5	0.0075	0.373029	0.391302
5	0.01	0.396401	0.38335
5	0.0125	0.39828	0.445569
5	0.015	0.385305	0.363607
5	0.0175	0.351197	0.393537
5	0.02	0.383287	0.411709
5	0.0225	0.394784	0.419585
5	0.025	0.388682	0.379304
5	0.0275	0.366655	0.359723
5	0.03	0.357984	0.411676
5	0.0325	0.360287	0.403394
5	0.035	0.312834	0.362161
5	0.0375	0.388952	0.394695
5	0.04	0.362946	0.3918
5	0.0425	0.347242	0.386483
5	0.045	0.359113	0.388141
5	0.0475	0.336069	0.385506
5	0.05	0.342212	0.379282
5	0.0525	0.33465	0.374037
5	0.055	0.327066	0.354887
5	0.0575	0.326238	0.369193
5	0.06	0.378253	0.390291
5	0.0625	0.370415	0.36748
5	0.065	0.34648	0.38404
5	0.0675	0.330314	0.396465
5	0.07	0.362432	0.384196
5	0.0725	0.349671	0.392043
5	0.075	0.360807	0.393891
5	0.0775	0.340602	0.377131
5	0.08	0.346065	0.364045
5	0.0825	0.340077	0.376523
5	0.085	0.353218	0.365736
5	0.0875	0.327216	0.37269
5	0.09	0.309316	0.395208
5	0.0925	0.331365	0.385453
5	0.095	0.334855	0.368549
5	0.0975	0.363288	0.369295
5	0.1	0.374041	0.336094
5	0.1025	0.299996	0.404302
5	0.105	0.343688	0.387739
5	0.1075	0.339999	0.364106
5	0.11	0.340347	0.39722
5	0.1125	0.353071	0.368503
5	0.115	0.343115	0.35925
5	0.1175	0.371034	0.375483
5	0.12	0.384316	0.399464
5	0.1225	0.313923	0.365199
5	0.125	0.180472	0.295377
