# Supplementary material for: Assessment of single-vessel cerebral blood velocity by phase contrast fMRI
Source: PLoS Biol. 2021 Sep 9;19(9):e3000923. doi: 10.1371/journal.pbio.3000923 (PMC8454982; doi:10.1371/journal.pbio.3000923)
Supplement: S6 Data — The averaged velocity for arterioles and venules from 4 animals. CBFv, cerebral blood flow–related velocity; PC, phase contrast. (XLSX) [file pbio.3000923.s012.xlsx]

## Sheet: S5 Fig
Animal	Venule Velocity (mm/s)	Arteriole Velocity (mm/s)
1	0.6432	-4.199
1	0.4531	-4.0007
1	0.5151	-4.69
1	0.6852	-4.7547
1	0.0125	-4.2786
1	0.9149	-3.8768
1	0.326	-3.0016
1	0.411	-3.5499
1	3.4232	-4.3945
1	0.4357
1	2.3944
1	0.1366
1	1.87
1	1.2951
1	1.1211
1	1.5106
1	0.6793
2	0.3383	-0.2146
2	0.323	-0.2467
2	0.3754	-0.2533
2	0.3383	-0.2454
2	1.462	-0.2522
2	0.341	-0.288
2	0.2035	-0.3354
2	0.2384	-0.2437
2	0.3756	-0.1857
2	0.4677	-0.2837
3	1.0071	-0.3801
3	0.6578	-1.0498
3	1.3569	0.0857
3	0.504	-0.0938
3	1.3859	-0.2154
3	1.4238	-0.3575
3	0.2332	-0.3492
3	0.3987
3	0.3855
3	0.4844
3	0.8105
3	0.4029
	0.4791
4	1.9681	-0.8899
4	0.8079	-0.6777
4	0.9565	-0.4655
4	2.8311	-0.5221
4	2.3359	-0.1683
4	2.1661	-2.2482
4	2.2268	-1.3144
4	1.0343	-0.805
4	5.8164	-0.2532
4	1.6992
4	1.0838
4	0.8645
4	1.4021
Animal	Mean_Venlues	Mean_Arterioles
1	0.989824	-4.08287
2	0.44632	-0.259912
3	0.733062	-0.337157
4	1.9379	-0.816033
